# Supplementary material for: IL-33 Augments Virus-Specific Memory T Cell Inflation and Potentiates the Efficacy of an Attenuated Cytomegalovirus-Based Vaccine
Source: J Immunol. 2019 Jan 13;202(3):943–55. doi: 10.4049/jimmunol.1701757 (PMC6341181; doi:10.4049/jimmunol.1701757)
Supplement: Data Supplement [file JI_1701757.zip]

Archive with 2 entries (2 files):
- JI_1701757_Supplemental_Figures_1.pdf
- manifest.xml
